# Supplementary material for: A Robust PVDF-Assisted Composite Membrane for Tetracycline Degradation in Emulsion and Oil-Water Separation
Source: Nanomaterials (Basel). 2021 Nov 26;11(12):3201. doi: 10.3390/nano11123201 (PMC8703638; doi:10.3390/nano11123201)
Supplement: Supplementary file 1 [file nanomaterials-11-03201-s001.zip]

Archive with 8 entries (7 files):
- Supplementary File/
- Supplementary File/Supporting information.pdf
- Supplementary File/Video S1.mp4
- Supplementary File/Video S2.mp4
- Supplementary File/Video S3.mp4
- Supplementary File/Video S4.mp4
- Supplementary File/Video S5.mp4
- Supplementary File/Video S6.mp4
